# Supplementary material for: Mechanism of Growth Phase-Dependent Nanoplastic Bioaccumulation in Tetrahymena thermophila
Source: Antioxidants (Basel). 2025 Dec 4;14(12):1456. doi: 10.3390/antiox14121456 (PMC12729904; doi:10.3390/antiox14121456)
Supplement: Supplementary file 1 [file antioxidants-14-01456-s001.zip]

Archive with 1 entries (1 files):
- antioxidants-4012810-supplementary.pdf
